# Supplementary material for: A new predator connecting the abyssal with the hadal in the Kuril-Kamchatka Trench, NW Pacific
Source: PeerJ. 2018 Jun 7;6:e4887. doi: 10.7717/peerj.4887 (PMC5994337; doi:10.7717/peerj.4887)
Supplement: Supplemental Information 1 [file peerj-06-4887-s002.fasta]

>Rhachotropis_HH_52104_c
ACTAGTATGAATGGTTTAATAATTTAATAATATTTTAGTTTAAAAAATTGAAATTTAATTTTAAGTAAAAATGCTTAATTAATTAAGAGGGACGATAAGACCCTAAAAACTTAAGCTTGT---ATTCAAATATTTTTTTATAGTAAGTAGATTTTGATTAAGAAGATTTAGCTGGGGTAGTTATTTTATATAAATTAATACTATAAATAACTATATAGGTTTTATGTTCCTTTATATGAGGATAAATAGATTTAGTTACTTTAGGGGTAACAGCGTAATATTTTTGGAGAGCTCTTATTTATAGAAATGATTGCGACCTCGATGTTGAATTAAATTAG-TTTATGGGGCAGAAAACATAAAGGAAGGGTTTGTTCAACCCGTAATATTTTACATGATTT
>3-9S_Eusi4_2012_9
ACGAGTATGAATGGTTTAATAATTTAATAAGATTTTTTAAAGAAATATTTAATTTTTATTTTAAGTAAAAATACTTAAATGAATAAGGGGGACGATAAGACCCTAAAATCTTTAACTTATGTAGTTTAAACAATTTTATGATTATAGGGGTTTTTTATTA--AAGTTTTAGCTGGGGTAGTTTTTTTATTTAAATTAAGATTAGATTAAACTGGTTAGGTTTAAAGCTCCTTTATATAAGGATAAATGGAATTAGTTACTTTAGGGGTAACAGCGTAATATTTTTGGAGAGATCTTATTTATAAAAATGATTGCGACCTCGATGTTGAATTAAATTAATTTTATDGGGCAGAAAATATAAAGTAGAGGTTTGTTCAACCTATAGTATTTTACATGATTT
>28E_Rhac1_2016_1(64)
ACGAGTATGAATGGTTTAATAATTTAGTAAGATTTTTTAAAGAAATATTTAATTTTTATTTTAAGTAAAAATACTTAAATGAATAAGGGGGACGATAAGACCCTAAAATCTTTAACTTATGTAGTTTAAACAATTTTATGATTATAGGGGTTTTTTATTA--AAGTTTTAGCTGGGGTAGTTTTTTTATTTAAATTAAGATTAGATTAAACTGGTTAGGTTTAAAGCTCCTTTATATAAGGATAAATGGAATTAGTTACTTTAGGGGTAACAGCGTAATATTTTTGGAGAGATCTTATTTATAAAAATGATTGCGACCTCGATGTTGAATTAAATTAATTTTATGGGGCAGAAAATATAAAGTAGAGGTTTGTTCAACCTATAGTATTTTACATGATTT
>85S_Rhac_2016_186U
ACGAGTATGAATGGTTTAATAATTTAGTAAGATTTTTTAAAGAAATATTTAATTTTTATTTTAAGTAAAAATACTTAAATGAATAAGGGGGACGATAAGACCCTAAAATCTTTAACTTATGTAGTTTAAACAATTTTATGATTATAGGGGTTTTTTATTA--AAGTTTTAGCTGGGGTAGTTTTTTTATTTAAATTAAGATTAGATTAAACTGGTTAGGTTTAAAGCTCCTTTATATAAGGATAAATGGAATTAGTTACTTTAGGGGTAACAGCGTAATATTTTTGGAGAGATCTTATTTATAAAAATGATTGCGACCTCGATGTTGAATTAAATTAATTTTATGGGGCAGAAAATATAAAGTAGAGGTTTGTTCAACCTATAGTATTTTACATGATTT
>40S_Rhac1_2016_8c
ACGAGTATGAATGGTTTAATAATTTAGTAAGATTTTTTAAAGAAATATTTAATTTTTATTTTAAGTAAAAATACTTAAATGAATAAGGGGGACGATAAGACCCTAAAATCTTTAACTTATGTAGTTTAAACAATTTTATGATTATAGGGGTTTTTTATTA--AAGTTTTAGCTGGGGTAGTTTTTTTATTTAAATTAAGATTAGATTAAACTGGTTAGGTTTAAAGCTCCTTTATATAAGGATAAATGGAATTAGTTACTTTAGGGGTAACAGCGTAATATTTTTGGAGAGATCTTATTTATAAAAATGATTGCGACCTCGATGTTGAATTAAATTAATTTTATGGGGCAGAAAATATAAAGTAGAGGTTTGTTCAACCTATAGTATTTTACATGATTT
