# Supplementary material for: A new predator connecting the abyssal with the hadal in the Kuril-Kamchatka Trench, NW Pacific
Source: PeerJ. 2018 Jun 7;6:e4887. doi: 10.7717/peerj.4887 (PMC5994337; doi:10.7717/peerj.4887)
Supplement: Supplemental Information 2 [file peerj-06-4887-s003.fasta]

>Rhachotropis_HH_52103_c
AGAGTAATCGTTCGAACTGAACTATCCACCCCCGGTAGATTAATTAGTGATGACCAAATTTACAACACTATAGTGACTGCACACGCATTCGTAATAATTTTCTTTGTAGTAATACCAATTATAATTGGAGGTTTTGGAAATTGACTTATTCCATTAATATTAGGTAGACCTGATATAGCTTTCCCACGTATAAATAATATAAGATTTTGATTGCTGCCCCCCTCTCTTACTTTCCTACTAGTTAGAGGCCTAATCGAAACGGGCGTAGGAACTGGATGAACCGTGTACCCTCCTTTAGCAAGAACATTAGCACATAGAGGAGCATCAGTCGATACAGCAATTTTTTCTTTACATTTAGCAGGTGCCTCCTCCATCCTAGGGGCCATTAACTTCATCTCGACAGTAATTAATATACGCACCCCTTGAATAACAATAGATATGGTACCTTTATTTGTATGGTCCGTTCTTATTACAGCAATCCTATTATTACTATCCCTACCTGTTCTTGCAGGAGCAATTACAATATTACTAACAGATCGTAATTTAAATACTTCATTCTTTGACCCCTCCGGTGGAGGAGACCCTATTCTATACCAACATTTATTT
>3-9S_Eusi4_2012_2
AGAGTAATTGTACGAACAGAACTCTCTGCCCCAGGAAGATTAATTAGTGATGACCAAATCTATAACACTATAGTAACTGCCCACGCTTTTGTAATAATTTTCTTCATAGTAATACCTATCATAATTGGAGGATTTGGAAATTGATTAATTCCCTTAATACTAGGTAGACCGGACATAGCATTTCCACGAATAAACAATATAAGATTTTGACTATTACCACCATCATTAACTTTCTTGTTAGTAAGAGGATTAATCGAAACAGGAGTAGGAACTGGATGAACCGTCTACCCTCCATTAGCAAGAGCTACAGCTCACAGAGGTGCCTCAGTAGACACAGCTATTTTTTCTTTACATCTAGCAGGAGCATCTTCAATTCTAGGGGCCATTAATTTTATCTCCACAGTAATTAATATACGGTCACCCTCTATATCTATAGATTTGGTGCCTTTATTTGTATGGTCTGTTTTTATTACAGCCATCTTACTATTATTATCAATACCAGTACTAGCCGGAGCTATCACTATATTACTAACCGACCGAAATTTAAACACTTCATTCTTTGACCCGTCAGGTGGAGGAGACCCTATCCTTTACCAACACCTATTC
>3-9S_Eusi4_2012_1
AGAGTAATTGTACGAACAGAACTCTCTGCCCCAGGAAGATTAATTAGTGATGACCAAATCTATAACACTATAGTAACTGCCCACGCTTTTGTAATAATTTTCTTCATAGTAATACCTATCATAATTGGAGGATTTGGAAATTGATTAATTCCCTTAATACTAGGTAGACCGGACATAGCATTTCCACGAATAAACAATATAAGATTTTGACTATTACCACCATCATTAACTTTCTTGTTAGTAAGAGGATTAATCGAAACAGGAGTAGGAACTGGATGAACCGTCTACCCTCCATTAGCAAGAGCTACAGCTCACAGAGGTGCCTCAGTAGACACAGCTATTTTTTCTTTACATCTAGCAGGAGCATCTTCAATTCTAGGGGCCATTAATTTTATCTCCACAGTAATTAATATACGGTCACCCTCTATATCTATAGATTTGGTGCCTTTATTTGTATGGTCTGTTTTTATTACAGCCATCTTACTATTATTATCAATACCAGTACTAGCCGGAGCTATCACTATATTACTAACCGACCGAAATTTAAACACTTCATTCTTTGACCCGTCAGGTGGAGGAGACCCTATCCTTTACCAACACCTATTC
>3-9S_Eusi4_2012_4
AGAGTAATTGTACGAACAGAACTCTCTGCCCCAGGAAGATTAATTAGTGATGACCAAATCTATAACACTATAGTAACTGCCCACGCTTTTGTAATAATTTTCTTCATAGTAATACCTATCATAATTGGAGGATTTGGAAATTGATTAATTCCCTTAATACTAGGTAGACCGGACATAGCATTTCCACGAATAAACAATATAAGATTTTGACTATTACCACCATCATTAACTTTCTTGTTAGTAAGAGGATTAATCGAAACAGGAGTAGGAACTGGATGAACCGTCTACCCTCCATTAGCAAGAGCTACAGCTCACAGAGGTGCCTCAGTAGACACAGCTATTTTTTCTTTACATCTAGCAGGAGCATCTTCAATTCTAGGGGCCATTAATTTTATCTCCACAGTAATTAATATACGGTCACCCTCTATATCTATAGATTTGGTGCCTTTATTTGTATGGTCTGTTTTTATTACAGCCATCTTACTATTATTATCAATACCAGTACTAGCCGGAGCTATCACTATATTACTAACCGACCGAAATTTAAACACTTCATTCTTTGACCCGTCAGGTGGAGGAGACCCTATCCTTTACCAACACCTATTC
>85S_Rhac1_2016_186U
AGAGTAATTGTACGAACAGAACTCTCTGCCCCAGGAAGATTAATTAGTGATGACCAAATCTATAACACTATAGTAACTGCCCACGCTTTTGTAATAATTTTCTTCATAGTAATACCTATCATAATTGGAGGATTTGGAAATTGATTAATTCCCTTAATACTAGGTAGACCGGACATAGCATTTCCACGAATAAACAATATAAGATTTTGACTATTACCACCATCATTAACTTTCTTGTTAGTAAGAGGATTAATCGAAACAGGAGTAGGAACTGGATGAACCGTCTACCCTCCATTAGCAAGAGCTACAGCTCACAGAGGTGCCTCAGTAGACACAGCTATTTTTTCTTTACATCTAGCAGGAGCATCTTCAATTCTAGGGGCCATTAATTTTATCTCCACAGTAATTAATATACGGTCACCCTCTATATCTATAGATTTGGTGCCTTTATTTGTATGGTCTGTTTTTATTACAGCCATCTTACTATTATTATCAATACCAGTACTAGCCGGAGCTATCACTATATTACTAACCGACCGAAATTTAAACACTTCATTCTTTGACCCGTCAGGTGGAGGAGACCCTATCCTTTACCAACACCTATTC
>3-9S_Eusi4_2012_6
AGAGTAATTGTACGAACAGAACTCTCTGCCCCAGGAAGATTAATTAGTGATGACCAAATCTATAACACTATAGTAACTGCCCACGCTTTTGTAATAATTTTCTTCATAGTAATACCTATCATAATTGGAGGATTTGGAAATTGATTAATTCCCTTAATACTAGGTAGACCGGACATAGCATTTCCACGAATAAACAATATAAGATTTTGACTATTACCACCATCATTAACTTTCTTGTTAGTAAGAGGATTAATCGAAACAGGAGTAGGAACTGGATGAACCGTCTACCCTCCATTAGCAAGAGCTACAGCTCACAGAGGTGCCTCAGTAGACACAGCTATTTTTTCTTTACATCTAGCAGGAGCATCTTCAATTCTAGGGGCCATTAATTTTATCTCCACAGTGATTAATATACGGTCACCCTCTATATCTATAGATTTGGTGCCTTTATTTGTATGGTCTGTTTTTATTACAGCCATCTTACTATTATTATCAATACCAGTACTAGCCGGAGCTATCACTATATTACTAACCGACCGAAATTTAAACACTTCATTCTTTGACCCGTCAGGTGGAGGAGACCCTATCCTTTACCAACACCTATTC
>3-9S_Eusi4_2012_10
AGAGTAATTGTACGAACAGAACTCTCTGCCCCAGGAAGATTAATTAGTGATGACCAAATCTATAACACTATAGTAACTGCCCACGCTTTTGTAATAATTTTTTTCATAGTAATACCTATCATAATTGGAGGATTTGGAAATTGATTAATTCCCTTAATACTAGGTAGACCGGACATAGCATTTCCACGAATAAACAATATAAGATTTTGACTATTACCACCATCATTAACTTTCTTGTTAGTAAGAGGATTAATCGAAACAGGAGTAGGAACTGGATGAACCGTCTACCCTCCATTAGCAAGAGCTACAGCTCACAGAGGTGCCTCAGTAGACACAGCTATTTTTTCTTTACATCTAGCAGGAGCATCTTCAATTCTAGGGGCCATTAATTTTATCTCCACAGTAATTAATATACGGTCACCCTCTATATCTATAGATTTGGTGCCTTTATTTGTATGGTCTGTTTTTATTACAGCCATCTTACTATTATTATCAATACCAGTACTAGCCGGAGCTATCACTATATTACTAACCGACCGAAATTTAAACACTTCATTCTTTGACCCGTCAGGTGGAGGAGACCCTATCCTTTACCAACACCTATTC
>19S_Rhac1_2016_2
AGAGTAATTGTACGAACAGAACTCTCTGCCCCAGGAAGATTAATTAGTGATGATCAAATCTATAACACTATAGTAACTGCCCACGCTTTTGTAATAATTTTCTTCATAGTAATACCTATCATAATTGGCGGATTTGGAAATTGACTAATTCCCTTAATACTAGGTAGACCAGACATAGCATTTCCACGAATAAACAATATAAGATTTTGACTATTACCGCCATCATTAACTTTCTTGTTAGTAAGAGGATTAATCGAAACAGGGGTAGGAACTGGATGAACCGTCTACCCTCCATTAGCAAGAGCCACAGCTCACAGAGGTGCCTCAGTAGACACAGCTATTTTTTCTTTACATCTAGCAGGAGCATCTTCAATTCTAGGTGCCATTAATTTTATCTCCACAGTAATTAATATACGGTCACCCTCTATATCTATAGATTTGGTGCCTTTATTTGTATGGTCTGTTTTTATTACAGCCATCTTACTATTATTATCAATACCAGTACTAGCTGGAGCTATCACTATATTACTAACTGACCGAAATTTAAACACTTCATTCTTTGACCCGTCAGGTGGAGGAGACCCTATCCTTTACCAGCACCTATTC
>28E_Rhac1_2016_1
AGAGTAATTGTACGAACAGAACTCTCTGCCCCAGGAAGATTAATTAGTGATGATCAAATCTATAACACTATAGTAACTGCCCACGCTTTTGTAATAATTTTCTTCATAGTAATACCTATCATAATTGGCGGATTTGGAAATTGACTAATTCCCTTAATACTAGGTAGACCAGACATAGCATTTCCACGAATAAACAATATAAGATTTTGACTATTACCGCCATCATTAACTTTCTTGTTAGTAAGAGGATTAATCGAAACAGGGGTAGGAACTGGATGAACCGTCTACCCTCCATTAGCAAGAGCCACAGCTCACAGAGGTGCCTCAGTAGACACAGCTATTTTTTCTTTACATCTAGCAGGAGCATCTTCAATTCTAGGTGCCATTAATTTTATCTCCACAGTAATTAATATACGGTCACCCTCTATATCTATAGATTTGGTGCCTTTATTTGTATGGTCTGTTTTTATTACAGCCATCTTACTATTATTATCAATACCAGTACTAGCTGGAGCTATCACTATATTACTAACTGACCGAAATTTAAACACTTCATTCTTTGACCCGTCAGGTGGAGGAGACCCTATCCTTTACCAGCACCTATTC
>28S_Rhac1_2016_1
AGAGTAATTGTACGAACAGAACTCTCTGCCCCAGGAAGATTAATTAGTGATGATCAAATCTATAACACTATAGTAACTGCCCACGCTTTTGTAATAATTTTCTTCATAGTAATACCTATCATAATTGGCGGATTTGGAAATTGACTAATTCCCTTAATACTAGGTAGACCAGACATAGCATTTCCACGAATAAACAATATAAGATTTTGACTATTACCGCCATCATTAACTTTCTTGTTAGTAAGAGGATTAATCGAAACAGGGGTAGGAACTGGATGAACCGTCTACCCTCCATTAGCAAGAGCCACAGCTCACAGAGGTGCCTCAGTAGACACAGCTATTTTTTCTTTACATCTAGCAGGAGCATCTTCAATTCTAGGTGCCATTAATTTTATCTCCACAGTAATTAATATACGGTCACCCTCTATATCTATAGATTTGGTGCCTTTATTTGTATGGTCTGTTTTTATTACAGCCATCTTACTATTATTATCAATACCAGTACTAGCTGGAGCTATCACTATATTACTAACTGACCGAAATTTAAACACTTCATTCTTTGACCCGTCAGGTGGAGGAGACCCTATCCTTTACCAGCACCTATTC
>30S_Rhac1_2016_2
AGAGTAATTGTACGAACAGAACTCTCTGCCCCAGGAAGATTAATTAGTGATGATCAAATCTATAACACTATAGTAACTGCCCACGCTTTTGTAATAATTTTCTTCATAGTAATACCTATCATAATTGGCGGATTTGGAAATTGACTAATTCCCTTAATACTAGGTAGACCAGACATAGCATTTCCACGAATAAACAATATAAGATTTTGACTATTACCGCCATCATTAACTTTCTTGTTAGTAAGAGGATTAATCGAAACAGGGGTAGGAACTGGATGAACCGTCTACCCTCCATTAGCAAGAGCCACAGCTCACAGAGGTGCCTCAGTAGACACAGCTATTTTTTCTTTACATCTAGCAGGAGCATCTTCAATTCTAGGTGCCATTAATTTTATCTCCACAGTAATTAATATACGGTCACCCTCTATATCTATAGATTTGGTGCCTTTATTTGTATGGTCTGTTTTTATTACAGCCATCTTACTATTATTATCAATACCAGTACTAGCTGGAGCTATCACTATATTACTAACTGACCGAAATTTAAACACTTCATTCTTTGACCCGTCAGGTGGAGGAGACCCTATCCTTTACCAGCACCTATTC
>30S_Rhac1_2016_3
AGAGTAATTGTACGAACAGAACTCTCTGCCCCAGGAAGATTAATTAGTGATGATCAAATCTATAACACTATAGTAACTGCCCACGCTTTTGTAATAATTTTCTTCATAGTAATACCTATCATAATTGGCGGATTTGGAAATTGACTAATTCCCTTAATACTAGGTAGACCAGACATAGCATTTCCACGAATAAACAATATAAGATTTTGACTATTACCGCCATCATTAACTTTCTTGTTAGTAAGAGGATTAATCGAAACAGGGGTAGGAACTGGATGAACCGTCTACCCTCCATTAGCAAGAGCCACAGCTCACAGAGGTGCCTCAGTAGACACAGCTATTTTTTCTTTACATCTAGCAGGAGCATCTTCAATTCTAGGTGCCATTAATTTTATCTCCACAGTAATTAATATACGGTCACCCTCTATATCTATAGATTTGGTGCCTTTATTTGTATGGTCTGTTTTTATTACAGCCATCTTACTATTATTATCAATACCAGTACTAGCTGGAGCTATCACTATATTACTAACTGACCGAAATTTAAACACTTCATTCTTTGACCCGTCAGGTGGAGGAGACCCTATCCTTTACCAGCACCTATTC
>40S_Rhac1_2016_10
AGAGTAATTGTACGAACAGAACTCTCTGCCCCAGGAAGATTAATTAGTGATGATCAAATCTATAACACTATAGTAACTGCCCACGCTTTTGTAATAATTTTCTTCATAGTAATACCTATCATAATTGGCGGATTTGGAAATTGACTAATTCCCTTAATACTAGGTAGACCAGACATAGCATTTCCACGAATAAACAATATAAGATTTTGACTATTACCGCCATCATTAACTTTCTTGTTAGTAAGAGGATTAATCGAAACAGGGGTAGGAACTGGATGAACCGTCTACCCTCCATTAGCAAGAGCCACAGCTCACAGAGGTGCCTCAGTAGACACAGCTATTTTTTCTTTACATCTAGCAGGAGCATCTTCAATTCTAGGTGCCATTAATTTTATCTCCACAGTAATTAATATACGGTCACCCTCTATATCTATAGATTTGGTGCCTTTATTTGTATGGTCTGTTTTTATTACAGCCATCTTACTATTATTATCAATACCAGTACTAGCTGGAGCTATCACTATATTACTAACTGACCGAAATTTAAACACTTCATTCTTTGACCCGTCAGGTGGAGGAGACCCTATCCTTTACCAGCACCTATTC
>40S_Rhac1_2016_2
AGAGTAATTGTACGAACAGAACTCTCTGCCCCAGGAAGATTAATTAGTGATGATCAAATCTATAACACTATAGTAACTGCCCACGCTTTTGTAATAATTTTCTTCATAGTAATACCTATCATAATTGGCGGATTTGGAAATTGACTAATTCCCTTAATACTAGGTAGACCAGACATAGCATTTCCACGAATAAACAATATAAGATTTTGACTATTACCGCCATCATTAACTTTCTTGTTAGTAAGAGGATTAATCGAAACAGGGGTAGGAACTGGATGAACCGTCTACCCTCCATTAGCAAGAGCCACAGCTCACAGAGGTGCCTCAGTAGACACAGCTATTTTTTCTTTACATCTAGCAGGAGCATCTTCAATTCTAGGTGCCATTAATTTTATCTCCACAGTAATTAATATACGGTCACCCTCTATATCTATAGATTTGGTGCCTTTATTTGTATGGTCTGTTTTTATTACAGCCATCTTACTATTATTATCAATACCAGTACTAGCTGGAGCTATCACTATATTACTAACTGACCGAAATTTAAACACTTCATTCTTTGACCCGTCAGGTGGAGGAGACCCTATCCTTTACCAGCACCTATTC
>40S_Rhac1_2016_3
AGAGTAATTGTACGAACAGAACTCTCTGCCCCAGGAAGATTAATTAGTGATGATCAAATCTATAACACTATAGTAACTGCCCACGCTTTTGTAATAATTTTCTTCATAGTAATACCTATCATAATTGGCGGATTTGGAAATTGACTAATTCCCTTAATACTAGGTAGACCAGACATAGCATTTCCACGAATAAACAATATAAGATTTTGACTATTACCGCCATCATTAACTTTCTTGTTAGTAAGAGGATTAATCGAAACAGGGGTAGGAACTGGATGAACCGTCTACCCTCCATTAGCAAGAGCCACAGCTCACAGAGGTGCCTCAGTAGACACAGCTATTTTTTCTTTACATCTAGCAGGAGCATCTTCAATTCTAGGTGCCATTAATTTTATCTCCACAGTAATTAATATACGGTCACCCTCTATATCTATAGATTTGGTGCCTTTATTTGTATGGTCTGTTTTTATTACAGCCATCTTACTATTATTATCAATACCAGTACTAGCTGGAGCTATCACTATATTACTAACTGACCGAAATTTAAACACTTCATTCTTTGACCCGTCAGGTGGAGGAGACCCTATCCTTTACCAGCACCTATTC
>40S_Rhac1_2016_4
AGAGTAATTGTACGAACAGAACTCTCTGCCCCAGGAAGATTAATTAGTGATGATCAAATCTATAACACTATAGTAACTGCCCACGCTTTTGTAATAATTTTCTTCATAGTAATACCTATCATAATTGGCGGATTTGGAAATTGACTAATTCCCTTAATACTAGGTAGACCAGACATAGCATTTCCACGAATAAACAATATAAGATTTTGACTATTACCGCCATCATTAACTTTCTTGTTAGTAAGAGGATTAATCGAAACAGGGGTAGGAACTGGATGAACCGTCTACCCTCCATTAGCAAGAGCCACAGCTCACAGAGGTGCCTCAGTAGACACAGCTATTTTTTCTTTACATCTAGCAGGAGCATCTTCAATTCTAGGTGCCATTAATTTTATCTCCACAGTAATTAATATACGGTCACCCTCTATATCTATAGATTTGGTGCCTTTATTTGTATGGTCTGTTTTTATTACAGCCATCTTACTATTATTATCAATACCAGTACTAGCTGGAGCTATCACTATATTACTAACTGACCGAAATTTAAACACTTCATTCTTTGACCCGTCAGGTGGAGGAGACCCTATCCTTTACCAGCACCTATTC
>40S_Rhac1_2016_6
AGAGTAATTGTACGAACAGAACTCTCTGCCCCAGGAAGATTAATTAGTGATGATCAAATCTATAACACTATAGTAACTGCCCACGCTTTTGTAATAATTTTCTTCATAGTAATACCTATCATAATTGGCGGATTTGGAAATTGACTAATTCCCTTAATACTAGGTAGACCAGACATAGCATTTCCACGAATAAACAATATAAGATTTTGACTATTACCGCCATCATTAACTTTCTTGTTAGTAAGAGGATTAATCGAAACAGGGGTAGGAACTGGATGAACCGTCTACCCTCCATTAGCAAGAGCCACAGCTCACAGAGGTGCCTCAGTAGACACAGCTATTTTTTCTTTACATCTAGCAGGAGCATCTTCAATTCTAGGTGCCATTAATTTTATCTCCACAGTAATTAATATACGGTCACCCTCTATATCTATAGATTTGGTGCCTTTATTTGTATGGTCTGTTTTTATTACAGCCATCTTACTATTATTATCAATACCAGTACTAGCTGGAGCTATCACTATATTACTAACTGACCGAAATTTAAACACTTCATTCTTTGACCCGTCAGGTGGAGGAGACCCTATCCTTTACCAGCACCTATTC
>97S_Rhac1_2016_238U
AGAGTAATTGTACGAACAGAACTCTCTGCCCCAGGAAGATTAATTAGTGATGATCAAATCTATAACACTATAGTAACTGCCCACGCTTTTGTAATAATTTTCTTCATAGTAATACCTATCATAATTGGCGGATTTGGAAATTGACTAATTCCCTTAATACTAGGTAGACCAGACATAGCATTTCCACGAATAAACAATATAAGATTTTGACTATTACCGCCATCATTAACTTTCTTGTTAGTAAGAGGATTAATCGAAACAGGGGTAGGAACTGGATGAACCGTCTACCCTCCATTAGCAAGAGCCACAGCTCACAGAGGTGCCTCAGTAGACACAGCTATTTTTTCTTTACATCTAGCAGGAGCATCTTCAATTCTAGGTGCCATTAATTTTATCTCCACAGTAATTAATATACGGTCACCCTCTATATCTATAGATTTGGTGCCTTTATTTGTATGGTCTGTTTTTATTACAGCCATCTTACTATTATTATCAATACCAGTACTAGCTGGAGCTATCACTATATTACTAACTGACCGAAATTTAAACACTTCATTCTTTGACCCGTCAGGTGGAGGAGACCCTATCCTTTACCAGCACCTATTC
>17S_Rhac_2016_1
AGAGTAATTGTACGAACAGAACTCTCTGCCCCAGGAAGATTAATTAGTGATGATCAAATCTATAACACTATAGTAACTGCCCACGCTTTTGTAATAATTTTCTTCATAGTAATACCTATCATAATTGGCGGATTTGGAAATTGACTAATTCCCTTAATACTAGGTAGACCAGACATAGCATTTCCACGAATAAACAATATAAGATTTTGACTATTACCGCCATCATTAACTTTCTTGTTAGTAAGAGGATTAATCGAAACAGGGGTAGGAACTGGATGAACCGTCTACCCTCCATTAGCAAGAGCCACAGCTCACAGAGGTGCCTCAGTAGACACAGCTATTTTTTCTTTACATCTAGCAGGAGCATCTTCAATTCTAGGTGCCATTAATTTTATCTCCACAGTAATTAATATACGGTCACCCTCTATATCTATAGATTTGGTGCCTTTATTTGTATGGTCTGTTTTTATTACAGCCATCTTACTATTATTATCAATACCAGTACTAGCTGGAGCTATCACTATATTACTAACTGACCGAAATTTAAACACTTCATTCTTTGACCCGTCAGGTGGAGGAGACCCTATCCTTTACCAGCACCTATTC
>17E_Rhac1_2016_1
AGAGTAATTGTACGAACAGAACTCTCTGCCCCAGGAAGATTAATTAGTGATGATCAAATCTATAACACTATAGTAACTGCCCACGCTTTTGTAATAATTTTCTTCATAGTAATACCTATCATAATTGGCGGATTTGGAAATTGACTAATTCCCTTAATACTAGGTAGACCAGACATAGCATTTCCACGAATAAACAATATAAGATTTTGACTATTACCGCCATCATTAACTTTCTTGTTAGTAAGAGGATTAATCGAAACAGGGGTAGGAACTGGATGAACCGTCTACCCTCCATTAGCAAGAGCCACAGCTCACAGAGGTGCCTCAGTAGACACAGCTATTTTTTCTTTACATCTAGCAGGAGCATCTTCAATTCTAGGTGCCATTAATTTTATCTCCACAGTAATTAATATACGGTCACCCTCTATATCTATAGATTTGGTGCCTTTATTTGTATGGTCTGTTTTTATTACAGCCATCTTACTATTATTATCAATACCAGTACTAGCTGGAGCTATCACTATATTACTAACTGACCGAAATTTAAACACTTCATTCTTTGACCCGTCAGGTGGAGGAGACCCTATCCTTTACCAGCACCTATTC
>40S_Rhac1_2016_8
AGAGTAATTGTACGAACAGAACTCTCTGCCCCAGGAAGATTAATTAGTGATGATCAAATCTATAACACTATAGTAACTGCCCACGCTTTTGTAATAATTTTCTTCATAGTAATACCTATCATAATTGGCGGATTTGGAAATTGACTAATTCCCTTAATACTAGGTAGACCAGACATAGCATTTCCACGAATAAACAATATAAGATTTTGACTATTACCGCCATCATTAACTTTCTTGTTAGTAAGAGGATTAATCGAAACAGGGGTAGGAACTGGATGAACCGTCTACCCTCCATTAGCAAGAGCCACAGCTCACAGAGGTGCCTCAGTAGACACAGCTATTTTTTCTTTACATCTAGCAGGAGCATCTTCAATTCTAGGTGCCATTAATTTTATCTCCACAGTAATTAATATACGGTCACCCTCTATATCTATAGATTTGGTGCCTTTATTTGTATGGTCTGTTTTTATTACAGCCATCTTACTATTATTATCAATACCAGTACTAGCTGGAGCTATCACTATATTACTAACTGACCGAAATTTAAACACTTCATTCTTTGACCCGTCAGGTGGAGGAGACCCTATCCTTTACCAGCACCTATTC
>40S_Rhac1_2016_7
AGAGTAATTGTACGAACAGAACTCTCTGCCCCAGGAAGATTAATTAGTGATGATCAAATCTATAACACTATAGTAACTGCCCACGCTTTTGTAATAATTTTCTTCATAGTAATACCTATCATAATTGGCGGATTTGGAAATTGACTAATTCCCTTAATACTAGGTAGACCAGACATAGCATTTCCACGAATAAACAATATAAGATTTTGACTATTACCGCCATCATTAACTTTCTTGTTAGTAAGAGGATTAATCGAAACAGGGGTAGGAACTGGATGAACCGTCTACCCTCCATTAGCAAGAGCCACAGCTCACAGAGGTGCCTCAGTAGACACAGCTATTTTTTCTTTACATCTAGCAGGAGCATCTTCAATTCTAGGTGCCATTAATTTTATCTCCACAGTAATTAATATACGGTCACCCTCTATATCTATAGATTTGGTGCCTTTATTTGTATGGTCTGTTTTTATTACAGCCATCTTACTATTATTATCAATACCAGTACTAGCTGGAGCTATCACTATATTACTAACTGACCGAAATTTAAACACTTCATTCTTTGACCCGTCAGGTGGAGGAGACCCTATCCTTTACCAGCACCTATTC
>40E_Rhac_2016_1
AGAGTAATTGTACGAACAGAACTCTCTGCCCCAGGAAGATTAATTAGTGATGATCAAATCTATAACACTATAGTAACTGCCCACGCTTTTGTAATAATTTTCTTCATAGTAATACCTATCATAATTGGCGGATTTGGAAATTGACTAATTCCCTTAATACTAGGTAGACCAGACATAGCATTTCCACGAATAAACAATATAAGATTTTGACTATTACCGCCATCATTAACTTTCTTGTTAGTAAGAGGATTAATCGAAACAGGGGTAGGAACTGGATGAACCGTCTACCCTCCATTAGCAAGAGCCACAGCTCACAGAGGTGCCTCAGTAGACACAGCTATTTTTTCTTTACATCTAGCAGGAGCATCTTCAATTCTAGGTGCCATTAATTTTATCTCCACAGTAATTAATATACGGTCACCCTCTATATCTATAGATTTGGTGCCTTTATTTGTATGGTCTGTTTTTATTACAGCCATCTTACTATTATTATCAATACCAGTACTAGCTGGAGCTATCACTATATTACTAACTGACCGAAATTTAAACACTTCATTCTTTGACCCGTCAGGTGGAGGAGACCCTATCCTTTACCAGCACCTATTC
>42S_Rhac_2016_1
AGAGTAATTGTACGAACAGAACTCTCTGCCCCAGGAAGATTAATTAGTGATGATCAAATCTATAACACTATAGTAACTGCCCACGCTTTTGTAATAATTTTCTTCATAGTAATACCTATCATAATTGGCGGATTTGGAAATTGACTAATTCCCTTAATACTAGGTAGACCAGACATAGCATTTCCACGAATAAACAATATAAGATTTTGACTATTACCGCCATCATTAACTTTCTTGTTAGTAAGAGGATTAATCGAAACAGGGGTAGGAACTGGATGAACCGTCTACCCTCCATTAGCAAGAGCCACAGCTCACAGAGGTGCCTCAGTAGACACAGCTATTTTTTCTTTACATCTAGCAGGAGCATCTTCAATTCTAGGTGCCATTAATTTTATCTCCACAGTAATTAATATACGGTCACCCTCTATATCTATAGATTTGGTGCCTTTATTTGTATGGTCTGTTTTTATTACAGCCATCTTACTATTATTATCAATACCAGTACTAGCTGGAGCTATCACTATATTACTAACTGACCGAAATTTAAACACTTCATTCTTTGACCCGTCAGGTGGAGGAGACCCTATCCTTTACCAGCACCTATTC
>30S_Rhac_2016_1
AGAGTAATTGTACGAACAGAACTCTCTGCCCCAGGAAGATTAATTAGTGATGATCAAATCTATAACACTATAGTAACTGCCCACGCTTTTGTAATAATTTTCTTCATAGTAATACCTATCATAATTGGCGGATTTGGAAATTGACTAATTCCCTTAATACTAGGTAGACCAGACATAGCATTTCCACGAATAAACAATATAAGATTTTGACTATTACCGCCATCATTAACTTTCTTGTTAGTAAGAGGATTAATCGAAACAGGGGTAGGAACTGGATGAACCGTCTACCCTCCATTAGCAAGAGCCACAGCTCACAGAGGTGCCTCAGTAGACACAGCTATTTTTTCTTTACATCTAGCAGGAGCATCTTCAATTCTAGGTGCCATTAATTTTATCTCCACAGTAATTAATATACGGTCACCCTCTATATCTATAGATTTGGTGCCTTTATTTGTATGGTCTGTTTTTATTACAGCCATCTTACTATTATTATCAATACCAGTACTAGCTGGAGCTATCACTATATTACTAACTGACCGAAATTTAAACACTTCATTCTTTGACCCGTCAGGTGGAGGAGACCCTATCCTTTACCAGCACCTATTC
>19S_Rhac_2016_1
AGAGTAATTGTACGAACAGAACTCTCTGCCCCAGGAAGATTAATTAGTGATGATCAAATCTATAACACTATAGTAACTGCCCACGCTTTTGTAATAATTTTCTTCATAGTAATACCTATCATAATTGGCGGATTTGGAAATTGACTAATTCCCTTAATACTAGGTAGACCAGACATAGCATTTCCACGAATAAACAATATAAGATTTTGACTATTACCGCCATCATTAACTTTCTTGTTAGTAAGAGGATTAATCGAAACAGGGGTAGGAACTGGATGAACCGTCTACCCTCCATTAGCAAGAGCCACAGCTCACAGAGGTGCCTCAGTAGACACAGCTATTTTTTCTTTACATCTAGCAGGAGCATCTTCAATTCTAGGTGCCATTAATTTTATCTCCACAGTAATTAATATACGGTCACCCTCTATATCTATAGATTTGGTGCCTTTATTTGTATGGTCTGTTTTTATTACAGCCATCTTACTATTATTATCAATACCAGTACTAGCTGGAGCTATCACTATATTACTAACTGACCGAAATTTAAACACTTCATTCTTTGACCCGTCAGGTGGAGGAGACCCTATCCTTTACCAGCACCTATTC
>40S_Rhac1_2016_9
AGAGTAATTGTACGAACAGAACTCTCTGCCCCAGGAAGATTAATTAGTGATGATCAAATCTATAACACTATAGTAACTGCCCACGCTTTTGTAATAATTTTCTTCATAGTAATACCTATCATAATTGGCGGATTTGGAAATTGACTAATTCCCTTAATACTAGGTAGACCAGACATAGCATTTCCACGAATAAACAATATAAGATTTTGACTATTACCGCCATCATTAACTTTCTTGTTAGTAAGAGGATTAATCGAAACAGGGGTAGGAACTGGATGAACCGTCTACCCCCCATTAGCAAGAGCCACAGCTCACAGAGGTGCCTCAGTAGACACAGCTATTTTTTCTTTACATCTAGCAGGAGCATCTTCAATTCTAGGTGCCATTAATTTTATCTCCACAGTAATTAATATACGGTCACCCTCTATATCTATAGATTTGGTGCCTTTATTTGTATGGTCTGTTTTTATTACAGCCATCTTACTATTATTATCAATACCAGTACTAGCTGGAGCTATCACTATATTACTAACTGACCGAAATTTAAACACTTCATTCTTTGACCCGTCAGGTGGAGGAGACCCTATCCTTTACCAGCACCTATTC
>3-9S_Eusi4_2012_9
AGAGTAATTGTACGAACAGAACTCTCTGCCCCAGGAAGATTAATTAGTGATGACCAAATCTATAACACTATAGTAACTGCCCACGCTTTTGTAATAATTTTCTTCATAGTAATACCTATCATAATTGGAGGATTTGGAAATTGACTAATTCCCTTAATACTAGGTAGACCAGACATAGCATTTCCACGAATAAACAATATAAGATTTTGACTATTACCCCCATCATTAACTTTCTTGTTAGTAAGAGGATTAATCGAGACAGGGGTAGGAACTGGATGAACCGTCTACCCTCCATTAGCAAGAGCTACAGCTCACAGAGGTGCCTCAGTAGACACAGCTATTTTTTCTTTACATCTAGCAGGAGCATCTTCAATTCTAGGTGCCATTAATTTTATCTCAACAGTAATTAATATACGGTCACCCTCTATATCTATAGATTTGGTGCCTTTATTTGTATGGTCTGTTTTTATTACAGCCATCTTACTATTATTATCAATACCAGTACTAGCCGGAGCTATCACTATATTATTAACTGACCGAAATTTAAATACTTCATTCTTTGACCCGTCAGGTGGAGGAGACCCTATCCTTTACCAACACCTGTTC
>12-4S_Eusi4_2012_1
AGAGTAATTGTACGAACAGAACTCTCTGCCCCAGGAAGATTAATTAGTGATGACCAAATCTATAACACTATAGTAACTGCCCACGCTTTTGTAATAATTTTCTTCATAGTAATACCTATCATAATTGGAGGATTTGGAAATTGACTAATTCCCTTAATACTAGGTAGACCAGATATAGCATTTCCACGAATAAACAATATAAGATTTTGACTATTACCACCATCATTAACTTTCTTGTTAGTAAGAGGATTAATCGAGACAGGGGTAGGAACTGGATGAACCGTCTACCCTCCATTAGCAAGAGCTACAGCTCACAGAGGTGCCTCAGTAGACACAGCTATTTTTTCTTTACATCTAGCAGGAGCATCTTCAATTCTAGGTGCCATTAATTTTATCTCAACAGTAATTAATATACGGTCACCCTCTATATCTATAGATTTGGTGCCTTTATTTGTATGGTCTGTTTTTATTACAGCCATCTTACTATTATTATCAATACCAGTACTAGCCGGAGCTATCACTATATTATTAACTGACCGAAATTTAAATACTTCATTCTTTGACCCGTCAGGTGGAGGAGACCCTATCCTTTACCAACACCTGTTC
